# Supplementary material for: Increased gene expression of FOXP1 in patients with autism spectrum disorders
Source: Mol Autism. 2013 Jul 1;4:23. doi: 10.1186/2040-2392-4-23 (PMC3723673; doi:10.1186/2040-2392-4-23)
Supplement: Additional file 1 — List of the differentially expressed probe sets and genes identified in this study. [file 2040-2392-4-23-S1.xlsx]

## Sheet: Up-regulated 101 probe sets
Probe	Gene_Symbol	log_FC	t	AveExpr	p_value	adj_p_value	log_p_value	log_adj_p_value
236191_at	---	1.01285	3.13326	6.47039	0.00411907	0.0183887	2.3852	1.73545
210839_s_at	ENPP2	1.01407	3.13924	6.48973	0.00387242	0.0176823	2.41202	1.75246
204255_s_at	VDR	1.01796	3.68797	7.22326	0.000977882	0.00688649	3.00971	2.162
232155_at	RNF213	1.02305	3.29301	6.24577	0.00332328	0.0157501	2.47843	1.80272
228486_at	SLC44A1	1.02975	4.18215	5.6505	0.000233679	0.00269872	3.63138	2.56884
222449_at	PMEPA1	1.03328	3.6007	6.11493	0.00115843	0.0078805	2.93613	2.10345
227396_at	PTPRJ	1.04072	3.05633	6.42207	0.00494582	0.0209569	2.30576	1.67867
224838_at	FOXP1	1.04153	3.48303	5.29521	0.0015674	0.00943073	2.80482	2.02545
224797_at	ARRDC3	1.04232	3.90363	5.61206	0.00049828	0.0045578	3.30253	2.34125
205890_s_at	GABBR1 /// UBD	1.04391	3.13397	9.05115	0.00384782	0.0176823	2.41479	1.75246
1557257_at	BCL10	1.04551	3.46883	5.35389	0.00162694	0.00965071	2.78863	2.01544
206100_at	CPM	1.05405	3.3895	3.76746	0.00280076	0.0140038	2.55272	1.85375
209392_at	ENPP2	1.0776	2.73917	7.9495	0.0105707	0.0362009	1.9759	1.44128
227265_at	FGL2	1.08004	3.56302	6.06526	0.0013923	0.0088591	2.85627	2.05261
204724_s_at	COL9A3	1.08143	2.71327	6.35161	0.0117667	0.0393534	1.92935	1.40502
224837_at	FOXP1	1.08642	3.23782	6.75189	0.00312155	0.0150799	2.50563	1.8216
241535_at	LOC100292909	1.08761	3.37824	4.60168	0.00230081	0.0122383	2.63812	1.91228
210448_s_at	P2RX5	1.09111	3.70407	8.35381	0.000876277	0.00637521	3.05736	2.19551
217028_at	CXCR4	1.09526	4.6854	10.6341	7.34e-05	0.00124585	4.13444	2.90453
238623_at	---	1.10141	3.87854	6.58217	0.000613534	0.00511488	3.21216	2.29116
216430_x_at	IGLV1-44 /// LOC100290557	1.10172	2.68942	6.12444	0.0116633	0.0392082	1.93318	1.40662
204897_at	PTGER4	1.11165	2.70959	6.00031	0.0114553	0.0387003	1.94099	1.41229
211919_s_at	CXCR4	1.127	4.41796	9.42534	0.000134064	0.00200096	3.87269	2.69876
211881_x_at	IGLJ3	1.1271	3.30849	9.11463	0.00251573	0.0131027	2.59934	1.88264
232593_at	NEURL3	1.13149	3.8466	8.06483	0.000630538	0.00521106	3.20029	2.28307
211642_at	IGHG1 /// ZCWPW2	1.13702	4.07477	3.87965	0.000817395	0.00614583	3.08757	2.21142
216573_at	IGLV1-44 /// LOC100290557	1.14083	3.12858	4.26714	0.00429404	0.0187088	2.36713	1.72795
207761_s_at	METTL7A	1.14358	3.55263	7.00419	0.00168447	0.00985073	2.77354	2.00653
237461_at	NLRP7	1.18583	5.52529	5.23703	8.19e-06	0.000314923	5.08682	3.5018
201739_at	SGK1	1.18778	3.35453	7.76061	0.00221906	0.0119435	2.65383	1.92287
227224_at	RALGPS2	1.1933	4.637	7.46631	7.17e-05	0.00124585	4.14467	2.90453
211641_x_at	IGH@ /// IGHA1 /// IGHA2 /// IGHD /// IGHG1 /// IGHG3 /// IGHM /// IGHV4-31 /// LOC100290320 /// LOC100291190	1.19476	4.41871	8.46093	0.000120455	0.0018821	3.91918	2.72536
209201_x_at	CXCR4	1.19656	4.68849	9.275	6.66e-05	0.00118944	4.17647	2.92466
235965_at	---	1.20517	3.26249	6.3195	0.00277169	0.0140038	2.55726	1.85375
202859_x_at	U2AF1	1.23392	3.54572	6.57749	0.00130818	0.00860643	2.88333	2.06518
211269_s_at	IL2RA	1.23636	4.21521	6.58944	0.000210849	0.00254035	3.67603	2.59511
204834_at	FGL2	1.23917	4.1948	5.75213	0.000370235	0.00373975	3.43152	2.42716
211908_x_at	IGKV3-20	1.2626	3.85718	7.69365	0.000567348	0.00488168	3.24615	2.31143
210164_at	GZMB	1.26546	5.77426	4.19573	2.53e-05	0.000665129	4.59731	3.17709
220306_at	FAM46C	1.27071	4.4564	5.48172	0.000198782	0.0024541	3.70162	2.61011
243871_at	---	1.27561	3.43482	6.28931	0.00177534	0.0102031	2.75072	1.99127
216365_x_at	IGLV3-19	1.28532	2.97391	6.77436	0.00586332	0.0234533	2.23186	1.6298
210347_s_at	BCL11A	1.31016	3.6426	7.32371	0.00136717	0.0088591	2.86418	2.05261
203140_at	BCL6	1.31351	5.99332	4.69918	3.42e-06	0.000163882	5.46635	3.78547
234419_x_at	IGH@ /// IGHA1 /// IGHG1 /// IGHG3 /// IGHM /// IGHV4-31 /// LOC100293211	1.32564	5.27028	6.01478	1.13e-05	0.000401913	4.94607	3.39587
217157_x_at	IGK@ /// IGKC /// LOC652493	1.34387	3.01345	9.91063	0.00573466	0.0231236	2.24149	1.63594
216542_x_at	IGHA1 /// IGHG1 /// IGHM /// LOC100290293	1.35487	4.30027	8.16277	0.000169358	0.00234838	3.7712	2.62923
216207_x_at	IGKV1D-13	1.38615	2.79584	11.6198	0.00925718	0.0329192	2.03352	1.48255
212013_at	PXDN	1.3912	4.70339	4.87623	7.35e-05	0.00124585	4.13368	2.90453
203892_at	WFDC2	1.41989	3.72341	7.99755	0.000853321	0.0063209	3.06889	2.19922
211868_x_at	IGH@ /// IGHA1 /// IGHA2 /// IGHD /// IGHG1 /// IGHG2 /// IGHG3 /// IGHM /// IGHV4-31 /// LOC100126583 /// LOC100290320 /// LOC100291190	1.42965	4.00407	7.83343	0.000445251	0.00428126	3.3514	2.36843
216557_x_at	IGHA1 /// IGHD /// IGHG1 /// IGHG3 /// IGHM /// IGHV4-31 /// LOC100290320 /// LOC100291190	1.43039	4.25271	9.13381	0.000191402	0.00239449	3.71805	2.62079
201131_s_at	CDH1	1.43382	2.93367	6.01646	0.00655577	0.0254104	2.18338	1.59499
216412_x_at	LOC100290557	1.44542	3.19744	7.97706	0.00330776	0.0157501	2.48047	1.80272
219497_s_at	BCL11A	1.44722	3.70416	7.42572	0.0014058	0.0088591	2.85208	2.05261
211798_x_at	IGLJ3	1.45092	3.96872	9.28083	0.000542728	0.00484579	3.26542	2.31464
212012_at	PXDN	1.47917	4.31706	5.51358	0.000179306	0.00234947	3.7464	2.62903
216401_x_at	LOC652493	1.509	2.82321	11.0342	0.00861933	0.0310048	2.06453	1.50857
1552626_a_at	TMEM163	1.51057	5.14724	4.45227	4.18e-05	0.000902459	4.37913	3.04457
207901_at	IL12B	1.51127	3.81646	5.02881	0.000635751	0.00521107	3.19671	2.28307
203037_s_at	MTSS1	1.52328	6.43903	7.72408	6.64e-07	6.64e-05	6.1776	4.17785
211650_x_at	IGHA1 /// IGHD /// IGHG1 /// IGHG3 /// IGHM /// IGHV1-69 /// IGHV3-23 /// IGHV4-31 /// LOC100126583 /// LOC100290375	1.52425	3.79342	9.55151	0.000708638	0.00545106	3.14958	2.26352
218589_at	LPAR6	1.53409	2.98986	8.24913	0.00736838	0.0279368	2.13263	1.55382
214916_x_at	IGH@ /// IGHA1 /// IGHA2 /// IGHG1 /// IGHG3 /// IGHM /// IGHV3-23 /// IGHV4-31 /// LOC100290375	1.54482	2.8706	10.8354	0.0095955	0.0334338	2.01793	1.47581
216517_at	IGKC /// IGKV1D-8 /// LOC100291464 /// LOC650405 /// LOC652493	1.54928	2.66157	6.32249	0.0124339	0.0410361	1.90539	1.38683
222891_s_at	BCL11A	1.56065	4.02918	7.5879	0.000592798	0.00502371	3.22709	2.29898
211655_at	LOC100287927	1.59122	4.17909	4.21726	0.000683081	0.00545106	3.16553	2.26352
234792_x_at	IGHA1 /// IGHV4-31 /// LOC100290006	1.59562	3.34517	5.81569	0.00222149	0.0119435	2.65335	1.92287
217235_x_at	IGLL5 /// IGLV2-23	1.68436	3.17579	10.3077	0.00421561	0.018571	2.37514	1.73117
1558176_at	CYAT1 /// IGLV1-44 /// IGLV7-43	1.70585	4.21781	5.9337	0.000488999	0.0045578	3.31069	2.34125
219836_at	ZBED2	1.77659	3.89582	7.46674	0.000565599	0.00488168	3.24749	2.31143
203408_s_at	SATB1	1.79086	4.89052	4.85395	0.000173509	0.00234838	3.76068	2.62923
217320_at	---	1.87256	4.59645	4.21666	0.00029845	0.00314158	3.52513	2.50285
227697_at	SOCS3	1.91048	5.85024	6.99747	2.48e-06	0.000138039	5.60473	3.86
224342_x_at	LOC96610	1.95504	2.90167	8.3749	0.00758651	0.0284139	2.11996	1.54647
204533_at	CXCL10	1.95556	3.47575	7.42116	0.00157493	0.00943073	2.80274	2.02545
217281_x_at	IGH@ /// IGHA1 /// IGHA2 /// IGHG1 /// IGHG2 /// IGHG3 /// IGHM /// IGHV4-31 /// LOC100126583 /// LOC100290036	1.9884	4.01348	9.25797	0.000473838	0.00447017	3.32437	2.34968
234884_x_at	CYAT1	1.99598	4.27518	7.88902	0.000203594	0.00248286	3.69123	2.60505
226811_at	FAM46C	2.00463	4.80112	7.13315	4.32e-05	0.000902459	4.36435	3.04457
223503_at	TMEM163	2.04003	5.33944	4.96686	1.95e-05	0.000592316	4.70893	3.22745
232231_at	RUNX2	2.07349	4.3359	5.05123	0.00018326	0.00234949	3.73693	2.62903
212956_at	TBC1D9	2.16117	5.3672	5.81404	1.39e-05	0.000463174	4.85713	3.33426
217022_s_at	IGH@ /// IGHA1 /// IGHA2 /// LOC100126583	2.16386	3.30259	10.6473	0.00273232	0.0140038	2.56347	1.85375
234366_x_at	CYAT1	2.17912	4.15776	7.50774	0.000275589	0.0029318	3.55974	2.53287
215176_x_at	IGK@ /// IGKC /// LOC100291464	2.18218	3.22821	11.5315	0.0033107	0.0157501	2.48008	1.80272
217258_x_at	IGLV1-44 /// LOC100290557	2.19684	3.18234	7.76691	0.00342648	0.0160868	2.46515	1.79353
214973_x_at	IGHD /// LOC100290059 /// LOC100292999	2.20166	3.8101	9.04816	0.000701499	0.00545106	3.15397	2.26352
214768_x_at	---	2.30194	3.13193	9.94795	0.00544436	0.0222219	2.26405	1.65322
211645_x_at	---	2.32072	3.04885	10.2712	0.0051601	0.0213227	2.28734	1.67116
216984_x_at	IGLV2-23 /// LOC100293440	2.37187	4.24295	10.8087	0.000388347	0.00388347	3.41078	2.41078
233969_at	IGL@	2.42831	4.31787	5.22851	0.000180909	0.00234947	3.74254	2.62903
216510_x_at	IGHA1 /// IGHG1 /// IGHM /// IGHV3-23 /// IGHV4-31 /// LOC100290375	2.42877	4.38602	8.49246	0.000233637	0.00269872	3.63146	2.56884
211644_x_at	IGK@ /// IGKC /// IGKV3-20 /// LOC100291682	2.45053	4.07439	11.0591	0.000715677	0.00546318	3.14528	2.26255
216853_x_at	IGLV3-19	2.59007	3.61747	7.84707	0.00122843	0.0081583	2.91065	2.0884
215777_at	IGLV4-60	2.67126	4.79823	6.02608	0.000145049	0.00211196	3.83849	2.67531
217148_x_at	LOC100293440	2.79768	3.6851	10.7567	0.00141184	0.0088591	2.85022	2.05261
216560_x_at	IGL@	2.81118	4.37087	8.52538	0.000145725	0.00211196	3.83646	2.67531
205242_at	CXCL13	2.82804	4.42127	5.02732	0.000124218	0.00191105	3.90582	2.71873
211643_x_at	IGK@ /// IGKC /// IGKV3D-15	2.86576	6.07756	9.81854	5.04e-06	0.000218913	5.298	3.65973
214777_at	IGKV4-1	2.93042	4.203	9.95915	0.000262139	0.00285553	3.58147	2.54431
215214_at	IGL@	3.01925	5.28858	7.80073	1.03e-05	0.00038194	4.98664	3.418

## Sheet: Down-regulated 151 probe sets
Probe	Gene_Symbol	log_FC	t	AveExpr	p_value	adj_p_value	log_p_value	log_adj_p_value
1556096_s_at	UNC13C	-2.70106	-5.25248	5.38243	3.1e-05	0.000758373	4.50846	3.12012
218717_s_at	LEPREL1	-2.69182	-5.65945	7.05337	4.24e-06	0.000192771	5.37254	3.71496
227195_at	ZNF503	-2.52043	-5.08046	5.31904	5.6e-05	0.00107642	4.25202	2.96802
204679_at	KCNK1	-2.50564	-6.5631	7.78154	9.49e-07	7.62e-05	6.02288	4.11788
227955_s_at	EFNA5	-2.44053	-6.83181	6.31292	7.3e-07	6.64e-05	6.13646	4.17785
218980_at	FHOD3	-2.40064	-6.63845	5.26249	1.35e-06	9.62e-05	5.87081	4.01694
204424_s_at	LMO3	-2.26741	-6.83176	6.05992	2.64e-07	3.78e-05	6.57772	4.42282
218764_at	PRKCH	-2.21273	-7.00372	7.96238	9.31e-08	2.33e-05	7.03083	4.63289
227812_at	TNFRSF19	-2.0756	-3.9395	5.42033	0.000613786	0.00511488	3.21198	2.29116
227370_at	FAM171B	-2.04984	-5.37778	4.88501	2.43e-05	0.000655408	4.61529	3.18349
1569969_a_at	UNC13C	-2.04459	-4.15714	4.11237	0.000571156	0.00488168	3.24325	2.31143
204678_s_at	KCNK1	-2.0158	-6.30117	6.45698	9.91e-07	7.62e-05	6.00394	4.11788
226003_at	KIF21A	-2.01508	-10.3368	8.43196	2.17e-11	2.17e-08	10.6645	7.66448
231875_at	KIF21A	-1.98277	-6.84107	5.91019	1.37e-07	2.74e-05	6.86365	4.56262
1556095_at	UNC13C	-1.97596	-4.30944	3.7661	0.000540226	0.00484579	3.26742	2.31464
203817_at	GUCY1B3	-1.97126	-4.19009	9.47535	0.000458768	0.00436922	3.33841	2.3596
219602_s_at	FAM38B	-1.90581	-4.89792	6.82174	3.11e-05	0.000758373	4.50733	3.12012
219274_at	TSPAN12	-1.89005	-6.27633	7.86433	1.58e-06	0.000105053	5.8025	3.97859
219631_at	LRP12	-1.8878	-6.56593	4.64312	4.75e-07	5.94e-05	6.3229	4.22599
233814_at	EFNA5	-1.8867	-5.81598	4.95273	7.32e-06	0.000304466	5.1354	3.51646
230626_at	TSPAN12	-1.87903	-8.5665	7.41924	2.57e-09	1.04e-06	8.59053	5.98094
214567_s_at	XCL1 /// XCL2	-1.8251	-3.654	7.6698	0.00101086	0.00706895	2.99531	2.15065
210942_s_at	ST3GAL6	-1.82176	-4.89912	5.03678	3.67e-05	0.000854247	4.43495	3.06842
232080_at	HECW2	-1.82068	-5.75977	7.15521	7.61e-06	0.000304466	5.11852	3.51646
213355_at	ST3GAL6	-1.81179	-4.9504	5.464	5.49e-05	0.0010761	4.26058	2.96815
211555_s_at	GUCY1B3	-1.80871	-4.30541	7.18004	0.000243665	0.00276892	3.61321	2.55769
241163_at	---	-1.796	-6.28574	5.30058	1.69e-06	0.000105353	5.77323	3.97735
212724_at	RND3	-1.79135	-5.08766	5.36181	5.41e-05	0.0010761	4.26642	2.96815
222908_at	FAM38B	-1.76372	-4.82084	5.60363	4.68e-05	0.000956039	4.32933	3.01952
226817_at	DSC2	-1.74964	-3.78761	5.79071	0.00147464	0.00904689	2.83131	2.0435
204105_s_at	NRCAM	-1.73706	-3.18277	5.93777	0.00400052	0.0179396	2.39788	1.74619
206440_at	LIN7A	-1.72269	-5.2593	5.39626	1.45e-05	0.000468732	4.83771	3.32908
214036_at	EFNA5	-1.69896	-6.44361	6.20997	3.44e-06	0.000163882	5.46325	3.78547
223343_at	MS4A7	-1.68983	-4.84658	6.25518	3.76e-05	0.000855394	4.42438	3.06783
203476_at	TPBG	-1.68729	-5.10257	6.51826	4.33e-05	0.000902459	4.36333	3.04457
206366_x_at	XCL1	-1.68583	-3.48277	8.10003	0.00164062	0.00965071	2.78499	2.01544
205934_at	PLCL1	-1.68407	-5.36293	4.14851	6.53e-05	0.00118944	4.18494	2.92466
205498_at	GHR	-1.65479	-3.02439	3.49535	0.00838136	0.0304777	2.07669	1.51602
225871_at	STEAP2	-1.58666	-3.93948	5.68307	0.000548953	0.00485799	3.26046	2.31354
1565162_s_at	MGST1	-1.58621	-4.21511	9.02116	0.000267731	0.00287883	3.5723	2.54078
207480_s_at	MEIS2	-1.55468	-3.59227	4.88398	0.00214994	0.0117426	2.66757	1.93023
208018_s_at	HCK	-1.55292	-3.81132	7.34125	0.000675109	0.00544442	3.17063	2.26405
201387_s_at	UCHL1	-1.53469	-2.73966	8.15808	0.0113784	0.0385708	1.94392	1.41374
205542_at	STEAP1	-1.53265	-3.02766	7.15429	0.00512077	0.0213131	2.29066	1.67135
202133_at	WWTR1	-1.53005	-6.41837	4.8468	5.9e-07	6.56e-05	6.22893	4.18317
220253_s_at	LRP12	-1.52674	-6.07736	4.06102	1.17e-05	0.000401913	4.93347	3.39587
239691_at	C12orf77	-1.52349	-5.42546	5.30718	2.82e-05	0.000722399	4.55016	3.14122
223253_at	EPDR1	-1.51178	-4.58232	8.45783	0.000111958	0.00178565	3.95094	2.7482
202620_s_at	PLOD2	-1.50413	-3.6074	4.13434	0.0020465	0.0113067	2.68899	1.94667
227929_at	---	-1.47278	-4.50288	6.05835	0.000103479	0.00171446	3.98515	2.76587
224918_x_at	MGST1	-1.45994	-4.23125	9.80549	0.000249116	0.00279905	3.6036	2.55299
210138_at	RGS20	-1.45567	-3.53766	6.9596	0.00138905	0.0088591	2.85728	2.05261
215465_at	ABCA12	-1.44984	-5.49954	4.06671	3.29e-05	0.000782705	4.48315	3.1064
228360_at	LYPD6B	-1.44955	-4.4455	5.66637	0.000262709	0.00285553	3.58053	2.54431
231736_x_at	MGST1	-1.44633	-4.27287	9.90337	0.000218331	0.00259918	3.66088	2.58516
205433_at	BCHE	-1.43416	-2.98996	3.5573	0.00823611	0.0301689	2.08428	1.52044
235740_at	---	-1.42723	-5.39334	6.6701	2.31e-05	0.000644957	4.63712	3.19047
206524_at	T	-1.41644	-3.09199	7.30435	0.00627047	0.0246869	2.2027	1.60753
205403_at	IL1R2	-1.40539	-3.14141	6.20292	0.00424373	0.0186129	2.37225	1.73019
218002_s_at	CXCL14	-1.39741	-3.37036	4.33792	0.00370801	0.0172466	2.43086	1.7633
204485_s_at	TOM1L1	-1.39625	-3.77106	5.04601	0.000879779	0.00637521	3.05563	2.19551
230625_s_at	TSPAN12	-1.39623	-8.26933	6.71602	3.13e-09	1.04e-06	8.50382	5.98094
214720_x_at	2013-09-10	-1.38662	-3.13102	4.42512	0.00415517	0.0184674	2.38141	1.73359
210145_at	PLA2G4A	-1.38586	-3.61554	6.8755	0.0012319	0.0081583	2.90942	2.0884
229774_at	CXXC4	-1.38541	-7.7202	4.61057	2.06e-07	3.43e-05	6.687	4.46515
226636_at	PLD1	-1.37982	-3.47955	6.50191	0.00163652	0.00965071	2.78608	2.01544
204992_s_at	PFN2	-1.36724	-5.95545	6.58381	2.8e-06	0.000147445	5.55262	3.83137
226322_at	TMTC1	-1.35316	-3.63318	5.45855	0.00104255	0.00723992	2.9819	2.14027
206759_at	FCER2	-1.33997	-4.64947	7.88137	0.000104582	0.00171446	3.98054	2.76587
227742_at	CLIC6	-1.33739	-4.30504	8.61068	0.000164889	0.00232239	3.78281	2.63407
202833_s_at	GCC2	-1.3291	-3.13622	3.56449	0.00651104	0.0254104	2.18635	1.59499
205373_at	CTNNA2	-1.32398	-4.87295	4.21366	0.00017378	0.00234838	3.76	2.62923
206167_s_at	ARHGAP6	-1.32312	-3.2491	6.99629	0.00299375	0.0147459	2.52378	1.83133
209470_s_at	GPM6A	-1.30287	-2.7863	3.88282	0.011684	0.0392082	1.93241	1.40662
211429_s_at	SERPINA1	-1.293	-3.84405	5.03113	0.00140146	0.0088591	2.85342	2.05261
227235_at	GUCY1A3	-1.29256	-3.75908	5.9218	0.000851823	0.0063209	3.06965	2.19922
231925_at	---	-1.28977	-4.78907	4.24736	0.000112496	0.00178565	3.94886	2.7482
1553436_at	MUC19	-1.28187	-4.17233	6.76013	0.000438215	0.00425451	3.35831	2.37115
204777_s_at	MAL	-1.2818	-5.16304	8.06522	2.11e-05	0.000621319	4.67521	3.20669
223703_at	C10orf11	-1.28136	-4.58739	5.15717	0.000262464	0.00285553	3.58093	2.54431
225745_at	LRP6	-1.27949	-4.3307	5.03911	0.000154554	0.00220792	3.81092	2.65602
206760_s_at	FCER2	-1.27565	-4.0536	8.00978	0.000410021	0.00405961	3.38719	2.39152
220122_at	MCTP1	-1.27392	-3.84964	7.45089	0.000690917	0.00545106	3.16057	2.26352
222803_at	PRTFDC1	-1.26237	-3.48455	5.54258	0.00180286	0.0102112	2.74404	1.99092
212985_at	APBB2	-1.25869	-4.22499	3.85031	0.000435537	0.00425451	3.36097	2.37115
222484_s_at	CXCL14	-1.25314	-3.02689	4.76134	0.00804421	0.0296834	2.09452	1.52749
223344_s_at	MS4A7	-1.25099	-4.77707	6.20851	6.54e-05	0.00118944	4.18409	2.92466
219434_at	TREM1	-1.24427	-3.85076	4.61537	0.00140957	0.0088591	2.85091	2.05261
213415_at	CLIC2	-1.24178	-5.87431	7.93207	2.14e-06	0.000125939	5.66939	3.89984
229530_at	GUCY1A3	-1.24169	-3.71003	5.43445	0.000888779	0.00639409	3.05121	2.19422
1569290_s_at	GRIA3	-1.24019	-3.74412	4.20592	0.00141746	0.0088591	2.84849	2.05261
209395_at	CHI3L1	-1.23919	-2.93903	4.33453	0.00785053	0.0292279	2.1051	1.5342
221942_s_at	GUCY1A3	-1.23874	-3.71206	6.12522	0.000930858	0.00660183	3.03112	2.18034
225809_at	PARM1	-1.23854	-3.00252	6.71176	0.00535999	0.0219672	2.27084	1.65823
209396_s_at	CHI3L1	-1.23788	-2.76891	5.20253	0.0128007	0.0421076	1.89277	1.37564
202948_at	IL1R1	-1.22984	-3.25763	5.31444	0.00279706	0.0140038	2.5533	1.85375
242714_at	---	-1.22097	-3.27994	8.42005	0.0029747	0.0147262	2.52656	1.83191
232530_at	PLD1	-1.21938	-3.76261	5.01996	0.000757274	0.00573693	3.12075	2.24132
244370_at	KIAA2022	-1.20808	-2.73342	4.03299	0.0129412	0.0424303	1.88802	1.37232
206099_at	PRKCH	-1.19832	-5.4146	6.22988	1.92e-05	0.000592316	4.7168	3.22745
206140_at	LHX2	-1.19691	-3.06784	5.33277	0.00571447	0.0231236	2.24302	1.63594
230175_s_at	---	-1.1952	-4.79316	4.73875	5.89e-05	0.0011122	4.22954	2.95382
204073_s_at	C11orf9	-1.19189	-3.94312	5.95154	0.000501358	0.0045578	3.29985	2.34125
206032_at	DSC3	-1.18996	-3.12402	3.88434	0.00682131	0.0263371	2.16613	1.57943
206490_at	DLGAP1	-1.18882	-3.3209	4.40388	0.00236798	0.0124631	2.62562	1.90438
201012_at	ANXA1	-1.17961	-2.84154	7.54034	0.00835024	0.0304753	2.0783	1.51605
218820_at	C14orf132	-1.17157	-3.55893	4.24319	0.00266429	0.0138046	2.57442	1.85998
202949_s_at	FHL2	-1.17139	-5.12172	6.85148	2.32e-05	0.000644957	4.63417	3.19047
214811_at	RIMBP2	-1.17128	-3.54764	4.0212	0.00226278	0.0121005	2.64536	1.9172
224973_at	FAM46A	-1.17093	-3.78584	5.20576	0.000703005	0.00545106	3.15304	2.26352
214539_at	SERPINB10	-1.17023	-3.3622	6.55995	0.00215811	0.0117426	2.66593	1.93023
229309_at	ADRB1	-1.15783	-3.69666	4.6891	0.00145124	0.0089669	2.83826	2.04736
235527_at	DLGAP1 /// LOC284214	-1.14621	-3.59481	3.63612	0.00119526	0.0080761	2.92254	2.0928
227798_at	SMAD1	-1.14593	-4.36622	8.23386	0.000191559	0.00239449	3.7177	2.62079
222895_s_at	BCL11B	-1.142	-3.01498	3.83748	0.00846007	0.0305489	2.07263	1.515
1553994_at	NT5E	-1.1341	-3.95991	5.51432	0.000569202	0.00488168	3.24473	2.31143
51158_at	FAM174B	-1.13331	-4.04712	8.0976	0.000339268	0.00349761	3.46946	2.45623
203939_at	NT5E	-1.13102	-3.13839	6.90233	0.00418405	0.0185135	2.3784	1.73251
1553995_a_at	NT5E	-1.1286	-3.71363	5.29128	0.00112915	0.00773391	2.94725	2.1116
218687_s_at	MUC13	-1.12415	-4.44864	4.88011	0.000176533	0.00234947	3.75317	2.62903
232271_at	HNF4G	-1.1234	-2.92202	4.67174	0.00655588	0.0254104	2.18337	1.59499
217901_at	DSG2	-1.12257	-4.90969	8.94331	3.86e-05	0.000857289	4.41366	3.06687
211372_s_at	IL1R2	-1.11958	-2.87204	5.75705	0.00898235	0.0320798	2.04661	1.49377
230793_at	LRRC16A	-1.11204	-3.18445	6.23054	0.00391048	0.0177749	2.40777	1.75019
201911_s_at	FARP1	-1.11146	-3.74991	5.10521	0.00111289	0.0076751	2.95355	2.11492
230438_at	TBX15	-1.10675	-3.14682	5.25473	0.00398317	0.0179396	2.39977	1.74619
204720_s_at	DNAJC6	-1.10652	-3.31286	4.33656	0.003353	0.015816	2.47457	1.8009
204557_s_at	DZIP1	-1.10636	-3.1443	3.33699	0.00610872	0.0243375	2.21405	1.61372
219368_at	NAP1L2	-1.10028	-3.33913	4.54503	0.00277853	0.0140038	2.55619	1.85375
215723_s_at	PLD1	-1.09579	-3.44328	4.74425	0.00172274	0.010016	2.76378	1.99931
226931_at	TMTC1	-1.08306	-3.43295	4.51333	0.0017649	0.0102018	2.75328	1.99133
213436_at	CNR1	-1.08108	-3.27627	5.18282	0.00311198	0.0150799	2.50696	1.8216
221880_s_at	FAM174B	-1.08096	-4.17636	8.30729	0.000234789	0.00269872	3.62932	2.56884
229770_at	GLT1D1	-1.07603	-3.88407	7.75498	0.000704321	0.00545106	3.15223	2.26352
205376_at	INPP4B	-1.06876	-3.64854	3.752	0.00122049	0.0081583	2.91347	2.0884
226282_at	PTPN14	-1.06346	-3.41806	5.57703	0.00199913	0.0111063	2.69916	1.95443
205554_s_at	DNASE1L3	-1.05986	-4.43859	9.11303	0.000130623	0.00197913	3.88398	2.70352
221766_s_at	FAM46A	-1.04489	-3.17206	8.47655	0.00348008	0.016262	2.45841	1.78882
225308_s_at	TANC1	-1.04371	-3.17522	4.01654	0.00499522	0.0210769	2.30145	1.67619
213419_at	APBB2	-1.04228	-3.59796	3.95275	0.00189901	0.010609	2.72147	1.97433
204614_at	SERPINB2	-1.03944	-3.43244	3.80888	0.00292531	0.0145538	2.53383	1.83702
1561336_at	DNASE1L3	-1.03685	-2.89493	6.07696	0.0070084	0.0267496	2.15438	1.57268
223611_s_at	LNX1	-1.03376	-4.33148	5.18159	0.000312367	0.00325383	3.50533	2.48761
202878_s_at	CD93	-1.02445	-3.13608	4.36526	0.00619684	0.0245178	2.20783	1.61052
206365_at	XCL1	-1.02327	-3.21298	3.74768	0.00451811	0.019391	2.34504	1.7124
228802_at	RBPMS2	-1.02125	-3.30433	7.06576	0.00247179	0.0129413	2.60699	1.88802
206670_s_at	GAD1	-1.02001	-4.28729	4.89695	0.000344991	0.00352031	3.46219	2.45342
201681_s_at	DLG5	-1.01802	-3.92597	5.23034	0.000672443	0.00544442	3.17234	2.26405
204011_at	SPRY2	-1.01137	-3.32132	5.84351	0.00236546	0.0124631	2.62608	1.90438
209210_s_at	FERMT2	-1.00694	-3.09247	5.05897	0.00506083	0.021175	2.29578	1.67418
212486_s_at	FYN	-1.00477	-3.12656	6.02179	0.00397594	0.0179396	2.40056	1.74619

## Sheet: Total 252 probe sets
Probe	Gene_Symbol	Down_1/Up_0	log_FC	t	AveExpr	p_value	adj_p_value	log_p_value	log_adj_p_value
1556096_s_at	UNC13C	1	-2.70106	-5.25248	5.38243	3.1e-05	0.000758373	4.50846	3.12012
218717_s_at	LEPREL1	1	-2.69182	-5.65945	7.05337	4.24e-06	0.000192771	5.37254	3.71496
227195_at	ZNF503	1	-2.52043	-5.08046	5.31904	5.6e-05	0.00107642	4.25202	2.96802
204679_at	KCNK1	1	-2.50564	-6.5631	7.78154	9.49e-07	7.62e-05	6.02288	4.11788
227955_s_at	EFNA5	1	-2.44053	-6.83181	6.31292	7.3e-07	6.64e-05	6.13646	4.17785
218980_at	FHOD3	1	-2.40064	-6.63845	5.26249	1.35e-06	9.62e-05	5.87081	4.01694
204424_s_at	LMO3	1	-2.26741	-6.83176	6.05992	2.64e-07	3.78e-05	6.57772	4.42282
218764_at	PRKCH	1	-2.21273	-7.00372	7.96238	9.31e-08	2.33e-05	7.03083	4.63289
227812_at	TNFRSF19	1	-2.0756	-3.9395	5.42033	0.000613786	0.00511488	3.21198	2.29116
227370_at	FAM171B	1	-2.04984	-5.37778	4.88501	2.43e-05	0.000655408	4.61529	3.18349
1569969_a_at	UNC13C	1	-2.04459	-4.15714	4.11237	0.000571156	0.00488168	3.24325	2.31143
204678_s_at	KCNK1	1	-2.0158	-6.30117	6.45698	9.91e-07	7.62e-05	6.00394	4.11788
226003_at	KIF21A	1	-2.01508	-10.3368	8.43196	2.17e-11	2.17e-08	10.6645	7.66448
231875_at	KIF21A	1	-1.98277	-6.84107	5.91019	1.37e-07	2.74e-05	6.86365	4.56262
1556095_at	UNC13C	1	-1.97596	-4.30944	3.7661	0.000540226	0.00484579	3.26742	2.31464
203817_at	GUCY1B3	1	-1.97126	-4.19009	9.47535	0.000458768	0.00436922	3.33841	2.3596
219602_s_at	FAM38B	1	-1.90581	-4.89792	6.82174	3.11e-05	0.000758373	4.50733	3.12012
219274_at	TSPAN12	1	-1.89005	-6.27633	7.86433	1.58e-06	0.000105053	5.8025	3.97859
219631_at	LRP12	1	-1.8878	-6.56593	4.64312	4.75e-07	5.94e-05	6.3229	4.22599
233814_at	EFNA5	1	-1.8867	-5.81598	4.95273	7.32e-06	0.000304466	5.1354	3.51646
230626_at	TSPAN12	1	-1.87903	-8.5665	7.41924	2.57e-09	1.04e-06	8.59053	5.98094
214567_s_at	XCL1 /// XCL2	1	-1.8251	-3.654	7.6698	0.00101086	0.00706895	2.99531	2.15065
210942_s_at	ST3GAL6	1	-1.82176	-4.89912	5.03678	3.67e-05	0.000854247	4.43495	3.06842
232080_at	HECW2	1	-1.82068	-5.75977	7.15521	7.61e-06	0.000304466	5.11852	3.51646
213355_at	ST3GAL6	1	-1.81179	-4.9504	5.464	5.49e-05	0.0010761	4.26058	2.96815
211555_s_at	GUCY1B3	1	-1.80871	-4.30541	7.18004	0.000243665	0.00276892	3.61321	2.55769
241163_at	---	1	-1.796	-6.28574	5.30058	1.69e-06	0.000105353	5.77323	3.97735
212724_at	RND3	1	-1.79135	-5.08766	5.36181	5.41e-05	0.0010761	4.26642	2.96815
222908_at	FAM38B	1	-1.76372	-4.82084	5.60363	4.68e-05	0.000956039	4.32933	3.01952
226817_at	DSC2	1	-1.74964	-3.78761	5.79071	0.00147464	0.00904689	2.83131	2.0435
204105_s_at	NRCAM	1	-1.73706	-3.18277	5.93777	0.00400052	0.0179396	2.39788	1.74619
206440_at	LIN7A	1	-1.72269	-5.2593	5.39626	1.45e-05	0.000468732	4.83771	3.32908
214036_at	EFNA5	1	-1.69896	-6.44361	6.20997	3.44e-06	0.000163882	5.46325	3.78547
223343_at	MS4A7	1	-1.68983	-4.84658	6.25518	3.76e-05	0.000855394	4.42438	3.06783
203476_at	TPBG	1	-1.68729	-5.10257	6.51826	4.33e-05	0.000902459	4.36333	3.04457
206366_x_at	XCL1	1	-1.68583	-3.48277	8.10003	0.00164062	0.00965071	2.78499	2.01544
205934_at	PLCL1	1	-1.68407	-5.36293	4.14851	6.53e-05	0.00118944	4.18494	2.92466
205498_at	GHR	1	-1.65479	-3.02439	3.49535	0.00838136	0.0304777	2.07669	1.51602
225871_at	STEAP2	1	-1.58666	-3.93948	5.68307	0.000548953	0.00485799	3.26046	2.31354
1565162_s_at	MGST1	1	-1.58621	-4.21511	9.02116	0.000267731	0.00287883	3.5723	2.54078
207480_s_at	MEIS2	1	-1.55468	-3.59227	4.88398	0.00214994	0.0117426	2.66757	1.93023
208018_s_at	HCK	1	-1.55292	-3.81132	7.34125	0.000675109	0.00544442	3.17063	2.26405
201387_s_at	UCHL1	1	-1.53469	-2.73966	8.15808	0.0113784	0.0385708	1.94392	1.41374
205542_at	STEAP1	1	-1.53265	-3.02766	7.15429	0.00512077	0.0213131	2.29066	1.67135
202133_at	WWTR1	1	-1.53005	-6.41837	4.8468	5.9e-07	6.56e-05	6.22893	4.18317
220253_s_at	LRP12	1	-1.52674	-6.07736	4.06102	1.17e-05	0.000401913	4.93347	3.39587
239691_at	C12orf77	1	-1.52349	-5.42546	5.30718	2.82e-05	0.000722399	4.55016	3.14122
223253_at	EPDR1	1	-1.51178	-4.58232	8.45783	0.000111958	0.00178565	3.95094	2.7482
202620_s_at	PLOD2	1	-1.50413	-3.6074	4.13434	0.0020465	0.0113067	2.68899	1.94667
227929_at	---	1	-1.47278	-4.50288	6.05835	0.000103479	0.00171446	3.98515	2.76587
224918_x_at	MGST1	1	-1.45994	-4.23125	9.80549	0.000249116	0.00279905	3.6036	2.55299
210138_at	RGS20	1	-1.45567	-3.53766	6.9596	0.00138905	0.0088591	2.85728	2.05261
215465_at	ABCA12	1	-1.44984	-5.49954	4.06671	3.29e-05	0.000782705	4.48315	3.1064
228360_at	LYPD6B	1	-1.44955	-4.4455	5.66637	0.000262709	0.00285553	3.58053	2.54431
231736_x_at	MGST1	1	-1.44633	-4.27287	9.90337	0.000218331	0.00259918	3.66088	2.58516
205433_at	BCHE	1	-1.43416	-2.98996	3.5573	0.00823611	0.0301689	2.08428	1.52044
235740_at	---	1	-1.42723	-5.39334	6.6701	2.31e-05	0.000644957	4.63712	3.19047
206524_at	T	1	-1.41644	-3.09199	7.30435	0.00627047	0.0246869	2.2027	1.60753
205403_at	IL1R2	1	-1.40539	-3.14141	6.20292	0.00424373	0.0186129	2.37225	1.73019
218002_s_at	CXCL14	1	-1.39741	-3.37036	4.33792	0.00370801	0.0172466	2.43086	1.7633
204485_s_at	TOM1L1	1	-1.39625	-3.77106	5.04601	0.000879779	0.00637521	3.05563	2.19551
230625_s_at	TSPAN12	1	-1.39623	-8.26933	6.71602	3.13e-09	1.04e-06	8.50382	5.98094
214720_x_at	2013-09-10	1	-1.38662	-3.13102	4.42512	0.00415517	0.0184674	2.38141	1.73359
210145_at	PLA2G4A	1	-1.38586	-3.61554	6.8755	0.0012319	0.0081583	2.90942	2.0884
229774_at	CXXC4	1	-1.38541	-7.7202	4.61057	2.06e-07	3.43e-05	6.687	4.46515
226636_at	PLD1	1	-1.37982	-3.47955	6.50191	0.00163652	0.00965071	2.78608	2.01544
204992_s_at	PFN2	1	-1.36724	-5.95545	6.58381	2.8e-06	0.000147445	5.55262	3.83137
226322_at	TMTC1	1	-1.35316	-3.63318	5.45855	0.00104255	0.00723992	2.9819	2.14027
206759_at	FCER2	1	-1.33997	-4.64947	7.88137	0.000104582	0.00171446	3.98054	2.76587
227742_at	CLIC6	1	-1.33739	-4.30504	8.61068	0.000164889	0.00232239	3.78281	2.63407
202833_s_at	GCC2	1	-1.3291	-3.13622	3.56449	0.00651104	0.0254104	2.18635	1.59499
205373_at	CTNNA2	1	-1.32398	-4.87295	4.21366	0.00017378	0.00234838	3.76	2.62923
206167_s_at	ARHGAP6	1	-1.32312	-3.2491	6.99629	0.00299375	0.0147459	2.52378	1.83133
209470_s_at	GPM6A	1	-1.30287	-2.7863	3.88282	0.011684	0.0392082	1.93241	1.40662
211429_s_at	SERPINA1	1	-1.293	-3.84405	5.03113	0.00140146	0.0088591	2.85342	2.05261
227235_at	GUCY1A3	1	-1.29256	-3.75908	5.9218	0.000851823	0.0063209	3.06965	2.19922
231925_at	---	1	-1.28977	-4.78907	4.24736	0.000112496	0.00178565	3.94886	2.7482
1553436_at	MUC19	1	-1.28187	-4.17233	6.76013	0.000438215	0.00425451	3.35831	2.37115
204777_s_at	MAL	1	-1.2818	-5.16304	8.06522	2.11e-05	0.000621319	4.67521	3.20669
223703_at	C10orf11	1	-1.28136	-4.58739	5.15717	0.000262464	0.00285553	3.58093	2.54431
225745_at	LRP6	1	-1.27949	-4.3307	5.03911	0.000154554	0.00220792	3.81092	2.65602
206760_s_at	FCER2	1	-1.27565	-4.0536	8.00978	0.000410021	0.00405961	3.38719	2.39152
220122_at	MCTP1	1	-1.27392	-3.84964	7.45089	0.000690917	0.00545106	3.16057	2.26352
222803_at	PRTFDC1	1	-1.26237	-3.48455	5.54258	0.00180286	0.0102112	2.74404	1.99092
212985_at	APBB2	1	-1.25869	-4.22499	3.85031	0.000435537	0.00425451	3.36097	2.37115
222484_s_at	CXCL14	1	-1.25314	-3.02689	4.76134	0.00804421	0.0296834	2.09452	1.52749
223344_s_at	MS4A7	1	-1.25099	-4.77707	6.20851	6.54e-05	0.00118944	4.18409	2.92466
219434_at	TREM1	1	-1.24427	-3.85076	4.61537	0.00140957	0.0088591	2.85091	2.05261
213415_at	CLIC2	1	-1.24178	-5.87431	7.93207	2.14e-06	0.000125939	5.66939	3.89984
229530_at	GUCY1A3	1	-1.24169	-3.71003	5.43445	0.000888779	0.00639409	3.05121	2.19422
1569290_s_at	GRIA3	1	-1.24019	-3.74412	4.20592	0.00141746	0.0088591	2.84849	2.05261
209395_at	CHI3L1	1	-1.23919	-2.93903	4.33453	0.00785053	0.0292279	2.1051	1.5342
221942_s_at	GUCY1A3	1	-1.23874	-3.71206	6.12522	0.000930858	0.00660183	3.03112	2.18034
225809_at	PARM1	1	-1.23854	-3.00252	6.71176	0.00535999	0.0219672	2.27084	1.65823
209396_s_at	CHI3L1	1	-1.23788	-2.76891	5.20253	0.0128007	0.0421076	1.89277	1.37564
202948_at	IL1R1	1	-1.22984	-3.25763	5.31444	0.00279706	0.0140038	2.5533	1.85375
242714_at	---	1	-1.22097	-3.27994	8.42005	0.0029747	0.0147262	2.52656	1.83191
232530_at	PLD1	1	-1.21938	-3.76261	5.01996	0.000757274	0.00573693	3.12075	2.24132
244370_at	KIAA2022	1	-1.20808	-2.73342	4.03299	0.0129412	0.0424303	1.88802	1.37232
206099_at	PRKCH	1	-1.19832	-5.4146	6.22988	1.92e-05	0.000592316	4.7168	3.22745
206140_at	LHX2	1	-1.19691	-3.06784	5.33277	0.00571447	0.0231236	2.24302	1.63594
230175_s_at	---	1	-1.1952	-4.79316	4.73875	5.89e-05	0.0011122	4.22954	2.95382
204073_s_at	C11orf9	1	-1.19189	-3.94312	5.95154	0.000501358	0.0045578	3.29985	2.34125
206032_at	DSC3	1	-1.18996	-3.12402	3.88434	0.00682131	0.0263371	2.16613	1.57943
206490_at	DLGAP1	1	-1.18882	-3.3209	4.40388	0.00236798	0.0124631	2.62562	1.90438
201012_at	ANXA1	1	-1.17961	-2.84154	7.54034	0.00835024	0.0304753	2.0783	1.51605
218820_at	C14orf132	1	-1.17157	-3.55893	4.24319	0.00266429	0.0138046	2.57442	1.85998
202949_s_at	FHL2	1	-1.17139	-5.12172	6.85148	2.32e-05	0.000644957	4.63417	3.19047
214811_at	RIMBP2	1	-1.17128	-3.54764	4.0212	0.00226278	0.0121005	2.64536	1.9172
224973_at	FAM46A	1	-1.17093	-3.78584	5.20576	0.000703005	0.00545106	3.15304	2.26352
214539_at	SERPINB10	1	-1.17023	-3.3622	6.55995	0.00215811	0.0117426	2.66593	1.93023
229309_at	ADRB1	1	-1.15783	-3.69666	4.6891	0.00145124	0.0089669	2.83826	2.04736
235527_at	DLGAP1 /// LOC284214	1	-1.14621	-3.59481	3.63612	0.00119526	0.0080761	2.92254	2.0928
227798_at	SMAD1	1	-1.14593	-4.36622	8.23386	0.000191559	0.00239449	3.7177	2.62079
222895_s_at	BCL11B	1	-1.142	-3.01498	3.83748	0.00846007	0.0305489	2.07263	1.515
1553994_at	NT5E	1	-1.1341	-3.95991	5.51432	0.000569202	0.00488168	3.24473	2.31143
51158_at	FAM174B	1	-1.13331	-4.04712	8.0976	0.000339268	0.00349761	3.46946	2.45623
203939_at	NT5E	1	-1.13102	-3.13839	6.90233	0.00418405	0.0185135	2.3784	1.73251
1553995_a_at	NT5E	1	-1.1286	-3.71363	5.29128	0.00112915	0.00773391	2.94725	2.1116
218687_s_at	MUC13	1	-1.12415	-4.44864	4.88011	0.000176533	0.00234947	3.75317	2.62903
232271_at	HNF4G	1	-1.1234	-2.92202	4.67174	0.00655588	0.0254104	2.18337	1.59499
217901_at	DSG2	1	-1.12257	-4.90969	8.94331	3.86e-05	0.000857289	4.41366	3.06687
211372_s_at	IL1R2	1	-1.11958	-2.87204	5.75705	0.00898235	0.0320798	2.04661	1.49377
230793_at	LRRC16A	1	-1.11204	-3.18445	6.23054	0.00391048	0.0177749	2.40777	1.75019
201911_s_at	FARP1	1	-1.11146	-3.74991	5.10521	0.00111289	0.0076751	2.95355	2.11492
230438_at	TBX15	1	-1.10675	-3.14682	5.25473	0.00398317	0.0179396	2.39977	1.74619
204720_s_at	DNAJC6	1	-1.10652	-3.31286	4.33656	0.003353	0.015816	2.47457	1.8009
204557_s_at	DZIP1	1	-1.10636	-3.1443	3.33699	0.00610872	0.0243375	2.21405	1.61372
219368_at	NAP1L2	1	-1.10028	-3.33913	4.54503	0.00277853	0.0140038	2.55619	1.85375
215723_s_at	PLD1	1	-1.09579	-3.44328	4.74425	0.00172274	0.010016	2.76378	1.99931
226931_at	TMTC1	1	-1.08306	-3.43295	4.51333	0.0017649	0.0102018	2.75328	1.99133
213436_at	CNR1	1	-1.08108	-3.27627	5.18282	0.00311198	0.0150799	2.50696	1.8216
221880_s_at	FAM174B	1	-1.08096	-4.17636	8.30729	0.000234789	0.00269872	3.62932	2.56884
229770_at	GLT1D1	1	-1.07603	-3.88407	7.75498	0.000704321	0.00545106	3.15223	2.26352
205376_at	INPP4B	1	-1.06876	-3.64854	3.752	0.00122049	0.0081583	2.91347	2.0884
226282_at	PTPN14	1	-1.06346	-3.41806	5.57703	0.00199913	0.0111063	2.69916	1.95443
205554_s_at	DNASE1L3	1	-1.05986	-4.43859	9.11303	0.000130623	0.00197913	3.88398	2.70352
221766_s_at	FAM46A	1	-1.04489	-3.17206	8.47655	0.00348008	0.016262	2.45841	1.78882
225308_s_at	TANC1	1	-1.04371	-3.17522	4.01654	0.00499522	0.0210769	2.30145	1.67619
213419_at	APBB2	1	-1.04228	-3.59796	3.95275	0.00189901	0.010609	2.72147	1.97433
204614_at	SERPINB2	1	-1.03944	-3.43244	3.80888	0.00292531	0.0145538	2.53383	1.83702
1561336_at	DNASE1L3	1	-1.03685	-2.89493	6.07696	0.0070084	0.0267496	2.15438	1.57268
223611_s_at	LNX1	1	-1.03376	-4.33148	5.18159	0.000312367	0.00325383	3.50533	2.48761
202878_s_at	CD93	1	-1.02445	-3.13608	4.36526	0.00619684	0.0245178	2.20783	1.61052
206365_at	XCL1	1	-1.02327	-3.21298	3.74768	0.00451811	0.019391	2.34504	1.7124
228802_at	RBPMS2	1	-1.02125	-3.30433	7.06576	0.00247179	0.0129413	2.60699	1.88802
206670_s_at	GAD1	1	-1.02001	-4.28729	4.89695	0.000344991	0.00352031	3.46219	2.45342
201681_s_at	DLG5	1	-1.01802	-3.92597	5.23034	0.000672443	0.00544442	3.17234	2.26405
204011_at	SPRY2	1	-1.01137	-3.32132	5.84351	0.00236546	0.0124631	2.62608	1.90438
209210_s_at	FERMT2	1	-1.00694	-3.09247	5.05897	0.00506083	0.021175	2.29578	1.67418
212486_s_at	FYN	1	-1.00477	-3.12656	6.02179	0.00397594	0.0179396	2.40056	1.74619
236191_at	---	0	1.01285	3.13326	6.47039	0.00411907	0.0183887	2.3852	1.73545
210839_s_at	ENPP2	0	1.01407	3.13924	6.48973	0.00387242	0.0176823	2.41202	1.75246
204255_s_at	VDR	0	1.01796	3.68797	7.22326	0.000977882	0.00688649	3.00971	2.162
232155_at	RNF213	0	1.02305	3.29301	6.24577	0.00332328	0.0157501	2.47843	1.80272
228486_at	SLC44A1	0	1.02975	4.18215	5.6505	0.000233679	0.00269872	3.63138	2.56884
222449_at	PMEPA1	0	1.03328	3.6007	6.11493	0.00115843	0.0078805	2.93613	2.10345
227396_at	PTPRJ	0	1.04072	3.05633	6.42207	0.00494582	0.0209569	2.30576	1.67867
224838_at	FOXP1	0	1.04153	3.48303	5.29521	0.0015674	0.00943073	2.80482	2.02545
224797_at	ARRDC3	0	1.04232	3.90363	5.61206	0.00049828	0.0045578	3.30253	2.34125
205890_s_at	GABBR1 /// UBD	0	1.04391	3.13397	9.05115	0.00384782	0.0176823	2.41479	1.75246
1557257_at	BCL10	0	1.04551	3.46883	5.35389	0.00162694	0.00965071	2.78863	2.01544
206100_at	CPM	0	1.05405	3.3895	3.76746	0.00280076	0.0140038	2.55272	1.85375
209392_at	ENPP2	0	1.0776	2.73917	7.9495	0.0105707	0.0362009	1.9759	1.44128
227265_at	FGL2	0	1.08004	3.56302	6.06526	0.0013923	0.0088591	2.85627	2.05261
204724_s_at	COL9A3	0	1.08143	2.71327	6.35161	0.0117667	0.0393534	1.92935	1.40502
224837_at	FOXP1	0	1.08642	3.23782	6.75189	0.00312155	0.0150799	2.50563	1.8216
241535_at	LOC100292909	0	1.08761	3.37824	4.60168	0.00230081	0.0122383	2.63812	1.91228
210448_s_at	P2RX5	0	1.09111	3.70407	8.35381	0.000876277	0.00637521	3.05736	2.19551
217028_at	CXCR4	0	1.09526	4.6854	10.6341	7.34e-05	0.00124585	4.13444	2.90453
238623_at	---	0	1.10141	3.87854	6.58217	0.000613534	0.00511488	3.21216	2.29116
216430_x_at	IGLV1-44 /// LOC100290557	0	1.10172	2.68942	6.12444	0.0116633	0.0392082	1.93318	1.40662
204897_at	PTGER4	0	1.11165	2.70959	6.00031	0.0114553	0.0387003	1.94099	1.41229
211919_s_at	CXCR4	0	1.127	4.41796	9.42534	0.000134064	0.00200096	3.87269	2.69876
211881_x_at	IGLJ3	0	1.1271	3.30849	9.11463	0.00251573	0.0131027	2.59934	1.88264
232593_at	NEURL3	0	1.13149	3.8466	8.06483	0.000630538	0.00521106	3.20029	2.28307
211642_at	IGHG1 /// ZCWPW2	0	1.13702	4.07477	3.87965	0.000817395	0.00614583	3.08757	2.21142
216573_at	IGLV1-44 /// LOC100290557	0	1.14083	3.12858	4.26714	0.00429404	0.0187088	2.36713	1.72795
207761_s_at	METTL7A	0	1.14358	3.55263	7.00419	0.00168447	0.00985073	2.77354	2.00653
237461_at	NLRP7	0	1.18583	5.52529	5.23703	8.19e-06	0.000314923	5.08682	3.5018
201739_at	SGK1	0	1.18778	3.35453	7.76061	0.00221906	0.0119435	2.65383	1.92287
227224_at	RALGPS2	0	1.1933	4.637	7.46631	7.17e-05	0.00124585	4.14467	2.90453
211641_x_at	IGH@ /// IGHA1 /// IGHA2 /// IGHD /// IGHG1 /// IGHG3 /// IGHM /// IGHV4-31 /// LOC100290320 /// LOC100291190	0	1.19476	4.41871	8.46093	0.000120455	0.0018821	3.91918	2.72536
209201_x_at	CXCR4	0	1.19656	4.68849	9.275	6.66e-05	0.00118944	4.17647	2.92466
235965_at	---	0	1.20517	3.26249	6.3195	0.00277169	0.0140038	2.55726	1.85375
202859_x_at	U2AF1	0	1.23392	3.54572	6.57749	0.00130818	0.00860643	2.88333	2.06518
211269_s_at	IL2RA	0	1.23636	4.21521	6.58944	0.000210849	0.00254035	3.67603	2.59511
204834_at	FGL2	0	1.23917	4.1948	5.75213	0.000370235	0.00373975	3.43152	2.42716
211908_x_at	IGKV3-20	0	1.2626	3.85718	7.69365	0.000567348	0.00488168	3.24615	2.31143
210164_at	GZMB	0	1.26546	5.77426	4.19573	2.53e-05	0.000665129	4.59731	3.17709
220306_at	FAM46C	0	1.27071	4.4564	5.48172	0.000198782	0.0024541	3.70162	2.61011
243871_at	---	0	1.27561	3.43482	6.28931	0.00177534	0.0102031	2.75072	1.99127
216365_x_at	IGLV3-19	0	1.28532	2.97391	6.77436	0.00586332	0.0234533	2.23186	1.6298
210347_s_at	BCL11A	0	1.31016	3.6426	7.32371	0.00136717	0.0088591	2.86418	2.05261
203140_at	BCL6	0	1.31351	5.99332	4.69918	3.42e-06	0.000163882	5.46635	3.78547
234419_x_at	IGH@ /// IGHA1 /// IGHG1 /// IGHG3 /// IGHM /// IGHV4-31 /// LOC100293211	0	1.32564	5.27028	6.01478	1.13e-05	0.000401913	4.94607	3.39587
217157_x_at	IGK@ /// IGKC /// LOC652493	0	1.34387	3.01345	9.91063	0.00573466	0.0231236	2.24149	1.63594
216542_x_at	IGHA1 /// IGHG1 /// IGHM /// LOC100290293	0	1.35487	4.30027	8.16277	0.000169358	0.00234838	3.7712	2.62923
216207_x_at	IGKV1D-13	0	1.38615	2.79584	11.6198	0.00925718	0.0329192	2.03352	1.48255
212013_at	PXDN	0	1.3912	4.70339	4.87623	7.35e-05	0.00124585	4.13368	2.90453
203892_at	WFDC2	0	1.41989	3.72341	7.99755	0.000853321	0.0063209	3.06889	2.19922
211868_x_at	IGH@ /// IGHA1 /// IGHA2 /// IGHD /// IGHG1 /// IGHG2 /// IGHG3 /// IGHM /// IGHV4-31 /// LOC100126583 /// LOC100290320 /// LOC100291190	0	1.42965	4.00407	7.83343	0.000445251	0.00428126	3.3514	2.36843
216557_x_at	IGHA1 /// IGHD /// IGHG1 /// IGHG3 /// IGHM /// IGHV4-31 /// LOC100290320 /// LOC100291190	0	1.43039	4.25271	9.13381	0.000191402	0.00239449	3.71805	2.62079
201131_s_at	CDH1	0	1.43382	2.93367	6.01646	0.00655577	0.0254104	2.18338	1.59499
216412_x_at	LOC100290557	0	1.44542	3.19744	7.97706	0.00330776	0.0157501	2.48047	1.80272
219497_s_at	BCL11A	0	1.44722	3.70416	7.42572	0.0014058	0.0088591	2.85208	2.05261
211798_x_at	IGLJ3	0	1.45092	3.96872	9.28083	0.000542728	0.00484579	3.26542	2.31464
212012_at	PXDN	0	1.47917	4.31706	5.51358	0.000179306	0.00234947	3.7464	2.62903
216401_x_at	LOC652493	0	1.509	2.82321	11.0342	0.00861933	0.0310048	2.06453	1.50857
1552626_a_at	TMEM163	0	1.51057	5.14724	4.45227	4.18e-05	0.000902459	4.37913	3.04457
207901_at	IL12B	0	1.51127	3.81646	5.02881	0.000635751	0.00521107	3.19671	2.28307
203037_s_at	MTSS1	0	1.52328	6.43903	7.72408	6.64e-07	6.64e-05	6.1776	4.17785
211650_x_at	IGHA1 /// IGHD /// IGHG1 /// IGHG3 /// IGHM /// IGHV1-69 /// IGHV3-23 /// IGHV4-31 /// LOC100126583 /// LOC100290375	0	1.52425	3.79342	9.55151	0.000708638	0.00545106	3.14958	2.26352
218589_at	LPAR6	0	1.53409	2.98986	8.24913	0.00736838	0.0279368	2.13263	1.55382
214916_x_at	IGH@ /// IGHA1 /// IGHA2 /// IGHG1 /// IGHG3 /// IGHM /// IGHV3-23 /// IGHV4-31 /// LOC100290375	0	1.54482	2.8706	10.8354	0.0095955	0.0334338	2.01793	1.47581
216517_at	IGKC /// IGKV1D-8 /// LOC100291464 /// LOC650405 /// LOC652493	0	1.54928	2.66157	6.32249	0.0124339	0.0410361	1.90539	1.38683
222891_s_at	BCL11A	0	1.56065	4.02918	7.5879	0.000592798	0.00502371	3.22709	2.29898
211655_at	LOC100287927	0	1.59122	4.17909	4.21726	0.000683081	0.00545106	3.16553	2.26352
234792_x_at	IGHA1 /// IGHV4-31 /// LOC100290006	0	1.59562	3.34517	5.81569	0.00222149	0.0119435	2.65335	1.92287
217235_x_at	IGLL5 /// IGLV2-23	0	1.68436	3.17579	10.3077	0.00421561	0.018571	2.37514	1.73117
1558176_at	CYAT1 /// IGLV1-44 /// IGLV7-43	0	1.70585	4.21781	5.9337	0.000488999	0.0045578	3.31069	2.34125
219836_at	ZBED2	0	1.77659	3.89582	7.46674	0.000565599	0.00488168	3.24749	2.31143
203408_s_at	SATB1	0	1.79086	4.89052	4.85395	0.000173509	0.00234838	3.76068	2.62923
217320_at	---	0	1.87256	4.59645	4.21666	0.00029845	0.00314158	3.52513	2.50285
227697_at	SOCS3	0	1.91048	5.85024	6.99747	2.48e-06	0.000138039	5.60473	3.86
224342_x_at	LOC96610	0	1.95504	2.90167	8.3749	0.00758651	0.0284139	2.11996	1.54647
204533_at	CXCL10	0	1.95556	3.47575	7.42116	0.00157493	0.00943073	2.80274	2.02545
217281_x_at	IGH@ /// IGHA1 /// IGHA2 /// IGHG1 /// IGHG2 /// IGHG3 /// IGHM /// IGHV4-31 /// LOC100126583 /// LOC100290036	0	1.9884	4.01348	9.25797	0.000473838	0.00447017	3.32437	2.34968
234884_x_at	CYAT1	0	1.99598	4.27518	7.88902	0.000203594	0.00248286	3.69123	2.60505
226811_at	FAM46C	0	2.00463	4.80112	7.13315	4.32e-05	0.000902459	4.36435	3.04457
223503_at	TMEM163	0	2.04003	5.33944	4.96686	1.95e-05	0.000592316	4.70893	3.22745
232231_at	RUNX2	0	2.07349	4.3359	5.05123	0.00018326	0.00234949	3.73693	2.62903
212956_at	TBC1D9	0	2.16117	5.3672	5.81404	1.39e-05	0.000463174	4.85713	3.33426
217022_s_at	IGH@ /// IGHA1 /// IGHA2 /// LOC100126583	0	2.16386	3.30259	10.6473	0.00273232	0.0140038	2.56347	1.85375
234366_x_at	CYAT1	0	2.17912	4.15776	7.50774	0.000275589	0.0029318	3.55974	2.53287
215176_x_at	IGK@ /// IGKC /// LOC100291464	0	2.18218	3.22821	11.5315	0.0033107	0.0157501	2.48008	1.80272
217258_x_at	IGLV1-44 /// LOC100290557	0	2.19684	3.18234	7.76691	0.00342648	0.0160868	2.46515	1.79353
214973_x_at	IGHD /// LOC100290059 /// LOC100292999	0	2.20166	3.8101	9.04816	0.000701499	0.00545106	3.15397	2.26352
214768_x_at	---	0	2.30194	3.13193	9.94795	0.00544436	0.0222219	2.26405	1.65322
211645_x_at	---	0	2.32072	3.04885	10.2712	0.0051601	0.0213227	2.28734	1.67116
216984_x_at	IGLV2-23 /// LOC100293440	0	2.37187	4.24295	10.8087	0.000388347	0.00388347	3.41078	2.41078
233969_at	IGL@	0	2.42831	4.31787	5.22851	0.000180909	0.00234947	3.74254	2.62903
216510_x_at	IGHA1 /// IGHG1 /// IGHM /// IGHV3-23 /// IGHV4-31 /// LOC100290375	0	2.42877	4.38602	8.49246	0.000233637	0.00269872	3.63146	2.56884
211644_x_at	IGK@ /// IGKC /// IGKV3-20 /// LOC100291682	0	2.45053	4.07439	11.0591	0.000715677	0.00546318	3.14528	2.26255
216853_x_at	IGLV3-19	0	2.59007	3.61747	7.84707	0.00122843	0.0081583	2.91065	2.0884
215777_at	IGLV4-60	0	2.67126	4.79823	6.02608	0.000145049	0.00211196	3.83849	2.67531
217148_x_at	LOC100293440	0	2.79768	3.6851	10.7567	0.00141184	0.0088591	2.85022	2.05261
216560_x_at	IGL@	0	2.81118	4.37087	8.52538	0.000145725	0.00211196	3.83646	2.67531
205242_at	CXCL13	0	2.82804	4.42127	5.02732	0.000124218	0.00191105	3.90582	2.71873
211643_x_at	IGK@ /// IGKC /// IGKV3D-15	0	2.86576	6.07756	9.81854	5.04e-06	0.000218913	5.298	3.65973
214777_at	IGKV4-1	0	2.93042	4.203	9.95915	0.000262139	0.00285553	3.58147	2.54431
215214_at	IGL@	0	3.01925	5.28858	7.80073	1.03e-05	0.00038194	4.98664	3.418

## Sheet: Up-regulated 89 gene symbols
Gene_Symbol	log_FC	t	AveExpr	p_value	adj_p_value	log_p_value	log_adj_p_value
VDR	1.01796	3.68797	7.22326	0.000977882	0.00688649	3.00971	2.162
RNF213	1.02305	3.29301	6.24577	0.00332328	0.0157501	2.47843	1.80272
SLC44A1	1.02975	4.18215	5.6505	0.000233679	0.00269872	3.63138	2.56884
PMEPA1	1.03328	3.6007	6.11493	0.00115843	0.0078805	2.93613	2.10345
PTPRJ	1.04072	3.05633	6.42207	0.00494582	0.0209569	2.30576	1.67867
ARRDC3	1.04232	3.90363	5.61206	0.00049828	0.0045578	3.30253	2.34125
GABBR1	1.04391	3.13397	9.05115	0.00384782	0.0176823	2.41479	1.75246
UBD	1.04391	3.13397	9.05115	0.00384782	0.0176823	2.41479	1.75246
BCL10	1.04551	3.46883	5.35389	0.00162694	0.00965071	2.78863	2.01544
ENPP2	1.04584	2.9392	7.21962	0.00722155	0.0269416	2.19396	1.59687
CPM	1.05405	3.3895	3.76746	0.00280076	0.0140038	2.55272	1.85375
FOXP1	1.06398	3.36042	6.02355	0.00234447	0.0122553	2.65523	1.92353
COL9A3	1.08143	2.71327	6.35161	0.0117667	0.0393534	1.92935	1.40502
LOC100292909	1.08761	3.37824	4.60168	0.00230081	0.0122383	2.63812	1.91228
P2RX5	1.09111	3.70407	8.35381	0.000876277	0.00637521	3.05736	2.19551
PTGER4	1.11165	2.70959	6.00031	0.0114553	0.0387003	1.94099	1.41229
NEURL3	1.13149	3.8466	8.06483	0.000630538	0.00521106	3.20029	2.28307
ZCWPW2	1.13702	4.07477	3.87965	0.000817395	0.00614583	3.08757	2.21142
CXCR4	1.13961	4.59728	9.77814	9.14e-05	0.00147875	4.0612	2.84265
METTL7A	1.14358	3.55263	7.00419	0.00168447	0.00985073	2.77354	2.00653
FGL2	1.15961	3.87891	5.9087	0.00088127	0.00629942	3.14389	2.23988
NLRP7	1.18583	5.52529	5.23703	8.19e-06	0.000314923	5.08682	3.5018
SGK1	1.18778	3.35453	7.76061	0.00221906	0.0119435	2.65383	1.92287
RALGPS2	1.1933	4.637	7.46631	7.17e-05	0.00124585	4.14467	2.90453
U2AF1	1.23392	3.54572	6.57749	0.00130818	0.00860643	2.88333	2.06518
IL2RA	1.23636	4.21521	6.58944	0.000210849	0.00254035	3.67603	2.59511
GZMB	1.26546	5.77426	4.19573	2.53e-05	0.000665129	4.59731	3.17709
IGLJ3	1.28901	3.63861	9.19773	0.00152923	0.00897427	2.93238	2.09864
BCL6	1.31351	5.99332	4.69918	3.42e-06	0.000163882	5.46635	3.78547
LOC100293211	1.32564	5.27028	6.01478	1.13e-05	0.000401913	4.94607	3.39587
LOC100290320	1.3516	4.22516	8.47606	0.000252369	0.00285262	3.66288	2.57152
LOC100291190	1.3516	4.22516	8.47606	0.000252369	0.00285262	3.66288	2.57152
LOC100290293	1.35487	4.30027	8.16277	0.000169358	0.00234838	3.7712	2.62923
IGKV1D-13	1.38615	2.79584	11.6198	0.00925718	0.0329192	2.03352	1.48255
WFDC2	1.41989	3.72341	7.99755	0.000853321	0.0063209	3.06889	2.19922
CDH1	1.43382	2.93367	6.01646	0.00655577	0.0254104	2.18338	1.59499
PXDN	1.43518	4.51023	5.19491	0.000126403	0.00179766	3.94004	2.76678
BCL11A	1.43934	3.79198	7.44578	0.00112192	0.00758064	2.98112	2.13473
LOC652493	1.46738	2.83274	9.08909	0.00892931	0.0317215	2.07047	1.51045
LOC100290557	1.4712	3.04944	6.53389	0.0056729	0.0224385	2.31148	1.68271
IGHG3	1.49113	4.08904	8.72684	0.00164948	0.00747354	3.48951	2.45706
IL12B	1.51127	3.81646	5.02881	0.000635751	0.00521107	3.19671	2.28307
MTSS1	1.52328	6.43903	7.72408	6.64e-07	6.64e-05	6.1776	4.17785
IGHV1-69	1.52425	3.79342	9.55151	0.000708638	0.00545106	3.14958	2.26352
LPAR6	1.53409	2.98986	8.24913	0.00736838	0.0279368	2.13263	1.55382
IGHG1	1.53586	4.13843	8.16227	0.00127668	0.00635077	3.49168	2.46089
IGLV1-44	1.53631	3.30454	6.02305	0.00496821	0.0196404	2.51904	1.81734
IGKV1D-8	1.54928	2.66157	6.32249	0.0124339	0.0410361	1.90539	1.38683
LOC650405	1.54928	2.66157	6.32249	0.0124339	0.0410361	1.90539	1.38683
IGHD	1.55614	4.0558	8.80557	0.000433449	0.003892	3.45843	2.44832
IGHM	1.58017	4.14551	8.63812	0.00132771	0.00637354	3.53658	2.48861
LOC100287927	1.59122	4.17909	4.21726	0.000683081	0.00545106	3.16553	2.26352
LOC100290006	1.59562	3.34517	5.81569	0.00222149	0.0119435	2.65335	1.92287
IGHV4-31	1.60692	4.03938	8.37733	0.00155572	0.00743967	3.41238	2.41013
IGH@	1.60785	3.97995	8.84164	0.00222978	0.0097455	3.35374	2.36148
IGHA1	1.63464	3.99612	8.56419	0.00153665	0.00757356	3.36782	2.37947
FAM46C	1.63767	4.62876	6.30743	0.000120991	0.00167828	4.03299	2.82734
IGHA2	1.6643	3.72189	9.40701	0.00267347	0.0116142	3.03527	2.15461
IGLL5	1.68436	3.17579	10.3077	0.00421561	0.018571	2.37514	1.73117
IGLV7-43	1.70585	4.21781	5.9337	0.000488999	0.0045578	3.31069	2.34125
IGHG2	1.70902	4.00877	8.5457	0.000459545	0.00437571	3.33788	2.35905
TMEM163	1.7753	5.24334	4.70956	3.07e-05	0.000747388	4.54403	3.13601
LOC100126583	1.77654	3.77839	9.32256	0.00109001	0.00705157	3.0972	2.20884
ZBED2	1.77659	3.89582	7.46674	0.000565599	0.00488168	3.24749	2.31143
SATB1	1.79086	4.89052	4.85395	0.000173509	0.00234838	3.76068	2.62923
IGHV3-23	1.83261	3.68335	9.62646	0.00351259	0.0138612	2.93299	2.10273
LOC100290375	1.83261	3.68335	9.62646	0.00351259	0.0138612	2.93299	2.10273
IGKV3-20	1.85657	3.96578	9.37635	0.000641513	0.00517243	3.19572	2.28699
LOC100291464	1.86573	2.94489	8.927	0.00787232	0.0283931	2.19274	1.59477
SOCS3	1.91048	5.85024	6.99747	2.48e-06	0.000138039	5.60473	3.86
IGLV3-19	1.93769	3.29569	7.31071	0.00354587	0.0158058	2.57125	1.8591
LOC96610	1.95504	2.90167	8.3749	0.00758651	0.0284139	2.11996	1.54647
CXCL10	1.95556	3.47575	7.42116	0.00157493	0.00943073	2.80274	2.02545
CYAT1	1.96032	4.21692	7.11015	0.000322727	0.00332415	3.52055	2.49305
LOC100290036	1.9884	4.01348	9.25797	0.000473838	0.00447017	3.32437	2.34968
IGLV2-23	2.02811	3.70937	10.5582	0.00230198	0.0112272	2.89296	2.07097
RUNX2	2.07349	4.3359	5.05123	0.00018326	0.00234949	3.73693	2.62903
IGKC	2.07832	3.81104	9.72844	0.00444	0.0171184	3.01405	2.14956
TBC1D9	2.16117	5.3672	5.81404	1.39e-05	0.000463174	4.85713	3.33426
LOC100290059	2.20166	3.8101	9.04816	0.000701499	0.00545106	3.15397	2.26352
LOC100292999	2.20166	3.8101	9.04816	0.000701499	0.00545106	3.15397	2.26352
IGK@	2.21059	4.0984	10.5799	0.00244152	0.011139	3.29121	2.34024
LOC100291682	2.45053	4.07439	11.0591	0.000715677	0.00546318	3.14528	2.26255
LOC100293440	2.58478	3.96402	10.7827	0.000900092	0.00637128	3.1305	2.2317
IGLV4-60	2.67126	4.79823	6.02608	0.000145049	0.00211196	3.83849	2.67531
IGL@	2.75291	4.65911	7.18487	0.000112311	0.00161446	4.18855	2.90745
CXCL13	2.82804	4.42127	5.02732	0.000124218	0.00191105	3.90582	2.71873
IGKV3D-15	2.86576	6.07756	9.81854	5.04e-06	0.000218913	5.298	3.65973
IGKV4-1	2.93042	4.203	9.95915	0.000262139	0.00285553	3.58147	2.54431

## Sheet: Down-regulated 113 gene symbols
Gene_Symbol	log_FC	t	AveExpr	p_value	adj_p_value	log_p_value	log_adj_p_value
LEPREL1	-2.69182	-5.65945	7.05337	4.24e-06	0.000192771	5.37254	3.71496
ZNF503	-2.52043	-5.08046	5.31904	5.6e-05	0.00107642	4.25202	2.96802
FHOD3	-2.40064	-6.63845	5.26249	1.35e-06	9.62e-05	5.87081	4.01694
LMO3	-2.26741	-6.83176	6.05992	2.64e-07	3.78e-05	6.57772	4.42282
KCNK1	-2.26072	-6.43214	7.11926	9.7e-07	7.62e-05	6.01341	4.11788
UNC13C	-2.24054	-4.57302	4.4203	0.000380794	0.00349528	3.67304	2.58206
TNFRSF19	-2.0756	-3.9395	5.42033	0.000613786	0.00511488	3.21198	2.29116
FAM171B	-2.04984	-5.37778	4.88501	2.43e-05	0.000655408	4.61529	3.18349
EFNA5	-2.00873	-6.3638	5.82521	3.83e-06	0.000178249	5.57837	3.82659
KIF21A	-1.99893	-8.58896	7.17108	6.85e-08	1.37e-05	8.76407	6.11355
GUCY1B3	-1.88999	-4.24775	8.3277	0.000351217	0.00356907	3.47581	2.45864
FAM38B	-1.83477	-4.85938	6.21268	3.9e-05	0.000857206	4.41833	3.06982
XCL2	-1.8251	-3.654	7.6698	0.00101086	0.00706895	2.99531	2.15065
HECW2	-1.82068	-5.75977	7.15521	7.61e-06	0.000304466	5.11852	3.51646
ST3GAL6	-1.81677	-4.92476	5.25039	4.58e-05	0.000965175	4.34776	3.01828
RND3	-1.79135	-5.08766	5.36181	5.41e-05	0.0010761	4.26642	2.96815
DSC2	-1.74964	-3.78761	5.79071	0.00147464	0.00904689	2.83131	2.0435
NRCAM	-1.73706	-3.18277	5.93777	0.00400052	0.0179396	2.39788	1.74619
LIN7A	-1.72269	-5.2593	5.39626	1.45e-05	0.000468732	4.83771	3.32908
TSPAN12	-1.72177	-7.70405	7.3332	5.29e-07	3.57e-05	7.63228	5.31349
LRP12	-1.70727	-6.32164	4.35207	6.09e-06	0.000230657	5.62818	3.81093
PRKCH	-1.70553	-6.20916	7.09613	9.65e-06	0.000307808	5.87382	3.93017
TPBG	-1.68729	-5.10257	6.51826	4.33e-05	0.000902459	4.36333	3.04457
PLCL1	-1.68407	-5.36293	4.14851	6.53e-05	0.00118944	4.18494	2.92466
GHR	-1.65479	-3.02439	3.49535	0.00838136	0.0304777	2.07669	1.51602
STEAP2	-1.58666	-3.93948	5.68307	0.000548953	0.00485799	3.26046	2.31354
MEIS2	-1.55468	-3.59227	4.88398	0.00214994	0.0117426	2.66757	1.93023
HCK	-1.55292	-3.81132	7.34125	0.000675109	0.00544442	3.17063	2.26405
UCHL1	-1.53469	-2.73966	8.15808	0.0113784	0.0385708	1.94392	1.41374
STEAP1	-1.53265	-3.02766	7.15429	0.00512077	0.0213131	2.29066	1.67135
WWTR1	-1.53005	-6.41837	4.8468	5.9e-07	6.56e-05	6.22893	4.18317
C12orf77	-1.52349	-5.42546	5.30718	2.82e-05	0.000722399	4.55016	3.14122
EPDR1	-1.51178	-4.58232	8.45783	0.000111958	0.00178565	3.95094	2.7482
XCL1	-1.5114	-3.44992	6.50584	0.00238986	0.0120369	2.70845	1.9595
PLOD2	-1.50413	-3.6074	4.13434	0.0020465	0.0113067	2.68899	1.94667
MGST1	-1.49749	-4.23974	9.57667	0.000245059	0.00275902	3.61226	2.55965
MS4A7	-1.47041	-4.81183	6.23185	5.15e-05	0.00102242	4.30424	2.99624
RGS20	-1.45567	-3.53766	6.9596	0.00138905	0.0088591	2.85728	2.05261
ABCA12	-1.44984	-5.49954	4.06671	3.29e-05	0.000782705	4.48315	3.1064
LYPD6B	-1.44955	-4.4455	5.66637	0.000262709	0.00285553	3.58053	2.54431
BCHE	-1.43416	-2.98996	3.5573	0.00823611	0.0301689	2.08428	1.52044
T	-1.41644	-3.09199	7.30435	0.00627047	0.0246869	2.2027	1.60753
TOM1L1	-1.39625	-3.77106	5.04601	0.000879779	0.00637521	3.05563	2.19551
2013-09-10	-1.38662	-3.13102	4.42512	0.00415517	0.0184674	2.38141	1.73359
PLA2G4A	-1.38586	-3.61554	6.8755	0.0012319	0.0081583	2.90942	2.0884
CXXC4	-1.38541	-7.7202	4.61057	2.06e-07	3.43e-05	6.687	4.46515
PFN2	-1.36724	-5.95545	6.58381	2.8e-06	0.000147445	5.55262	3.83137
CLIC6	-1.33739	-4.30504	8.61068	0.000164889	0.00232239	3.78281	2.63407
GCC2	-1.3291	-3.13622	3.56449	0.00651104	0.0254104	2.18635	1.59499
CXCL14	-1.32527	-3.19863	4.54963	0.00587611	0.023465	2.26269	1.64539
CTNNA2	-1.32398	-4.87295	4.21366	0.00017378	0.00234838	3.76	2.62923
ARHGAP6	-1.32312	-3.2491	6.99629	0.00299375	0.0147459	2.52378	1.83133
FCER2	-1.30781	-4.35154	7.94558	0.000257302	0.00288704	3.68387	2.57869
GPM6A	-1.30287	-2.7863	3.88282	0.011684	0.0392082	1.93241	1.40662
SERPINA1	-1.293	-3.84405	5.03113	0.00140146	0.0088591	2.85342	2.05261
MUC19	-1.28187	-4.17233	6.76013	0.000438215	0.00425451	3.35831	2.37115
MAL	-1.2818	-5.16304	8.06522	2.11e-05	0.000621319	4.67521	3.20669
C10orf11	-1.28136	-4.58739	5.15717	0.000262464	0.00285553	3.58093	2.54431
LRP6	-1.27949	-4.3307	5.03911	0.000154554	0.00220792	3.81092	2.65602
MCTP1	-1.27392	-3.84964	7.45089	0.000690917	0.00545106	3.16057	2.26352
IL1R2	-1.26249	-3.00672	5.97998	0.00661304	0.0253463	2.20943	1.61198
PRTFDC1	-1.26237	-3.48455	5.54258	0.00180286	0.0102112	2.74404	1.99092
GUCY1A3	-1.25766	-3.72706	5.82716	0.000890487	0.00643894	3.05066	2.19126
TREM1	-1.24427	-3.85076	4.61537	0.00140957	0.0088591	2.85091	2.05261
CLIC2	-1.24178	-5.87431	7.93207	2.14e-06	0.000125939	5.66939	3.89984
GRIA3	-1.24019	-3.74412	4.20592	0.00141746	0.0088591	2.84849	2.05261
PARM1	-1.23854	-3.00252	6.71176	0.00535999	0.0219672	2.27084	1.65823
CHI3L1	-1.23853	-2.85397	4.76853	0.0103256	0.0356678	1.99893	1.45492
PLD1	-1.23166	-3.56181	5.42204	0.00137218	0.00846786	2.8902	2.08536
IL1R1	-1.22984	-3.25763	5.31444	0.00279706	0.0140038	2.5533	1.85375
TMTC1	-1.21811	-3.53307	4.98594	0.00140373	0.00872084	2.86759	2.0658
KIAA2022	-1.20808	-2.73342	4.03299	0.0129412	0.0424303	1.88802	1.37232
LHX2	-1.19691	-3.06784	5.33277	0.00571447	0.0231236	2.24302	1.63594
C11orf9	-1.19189	-3.94312	5.95154	0.000501358	0.0045578	3.29985	2.34125
DSC3	-1.18996	-3.12402	3.88434	0.00682131	0.0263371	2.16613	1.57943
ANXA1	-1.17961	-2.84154	7.54034	0.00835024	0.0304753	2.0783	1.51605
C14orf132	-1.17157	-3.55893	4.24319	0.00266429	0.0138046	2.57442	1.85998
FHL2	-1.17139	-5.12172	6.85148	2.32e-05	0.000644957	4.63417	3.19047
RIMBP2	-1.17128	-3.54764	4.0212	0.00226278	0.0121005	2.64536	1.9172
SERPINB10	-1.17023	-3.3622	6.55995	0.00215811	0.0117426	2.66593	1.93023
DLGAP1	-1.16752	-3.45785	4.02	0.00178162	0.0102696	2.77408	1.99859
ADRB1	-1.15783	-3.69666	4.6891	0.00145124	0.0089669	2.83826	2.04736
APBB2	-1.15049	-3.91147	3.90153	0.00116727	0.00743175	3.04122	2.17274
LOC284214	-1.14621	-3.59481	3.63612	0.00119526	0.0080761	2.92254	2.0928
SMAD1	-1.14593	-4.36622	8.23386	0.000191559	0.00239449	3.7177	2.62079
BCL11B	-1.142	-3.01498	3.83748	0.00846007	0.0305489	2.07263	1.515
NT5E	-1.13124	-3.60397	5.90264	0.0019608	0.0103764	2.8568	2.05185
MUC13	-1.12415	-4.44864	4.88011	0.000176533	0.00234947	3.75317	2.62903
HNF4G	-1.1234	-2.92202	4.67174	0.00655588	0.0254104	2.18337	1.59499
DSG2	-1.12257	-4.90969	8.94331	3.86e-05	0.000857289	4.41366	3.06687
LRRC16A	-1.11204	-3.18445	6.23054	0.00391048	0.0177749	2.40777	1.75019
FARP1	-1.11146	-3.74991	5.10521	0.00111289	0.0076751	2.95355	2.11492
FAM46A	-1.10791	-3.47895	6.84116	0.00209154	0.0108566	2.80573	2.02617
FAM174B	-1.10713	-4.11174	8.20244	0.000287029	0.00309817	3.54939	2.51254
TBX15	-1.10675	-3.14682	5.25473	0.00398317	0.0179396	2.39977	1.74619
DNAJC6	-1.10652	-3.31286	4.33656	0.003353	0.015816	2.47457	1.8009
DZIP1	-1.10636	-3.1443	3.33699	0.00610872	0.0243375	2.21405	1.61372
NAP1L2	-1.10028	-3.33913	4.54503	0.00277853	0.0140038	2.55619	1.85375
CNR1	-1.08108	-3.27627	5.18282	0.00311198	0.0150799	2.50696	1.8216
GLT1D1	-1.07603	-3.88407	7.75498	0.000704321	0.00545106	3.15223	2.26352
INPP4B	-1.06876	-3.64854	3.752	0.00122049	0.0081583	2.91347	2.0884
PTPN14	-1.06346	-3.41806	5.57703	0.00199913	0.0111063	2.69916	1.95443
DNASE1L3	-1.04836	-3.66676	7.595	0.00356951	0.0143644	3.01918	2.1381
TANC1	-1.04371	-3.17522	4.01654	0.00499522	0.0210769	2.30145	1.67619
SERPINB2	-1.03944	-3.43244	3.80888	0.00292531	0.0145538	2.53383	1.83702
LNX1	-1.03376	-4.33148	5.18159	0.000312367	0.00325383	3.50533	2.48761
CD93	-1.02445	-3.13608	4.36526	0.00619684	0.0245178	2.20783	1.61052
RBPMS2	-1.02125	-3.30433	7.06576	0.00247179	0.0129413	2.60699	1.88802
GAD1	-1.02001	-4.28729	4.89695	0.000344991	0.00352031	3.46219	2.45342
DLG5	-1.01802	-3.92597	5.23034	0.000672443	0.00544442	3.17234	2.26405
SPRY2	-1.01137	-3.32132	5.84351	0.00236546	0.0124631	2.62608	1.90438
FERMT2	-1.00694	-3.09247	5.05897	0.00506083	0.021175	2.29578	1.67418
FYN	-1.00477	-3.12656	6.02179	0.00397594	0.0179396	2.40056	1.74619
