# Supplementary material for: Increased gene expression of FOXP1 in patients with autism spectrum disorders
Source: Mol Autism. 2013 Jul 1;4:23. doi: 10.1186/2040-2392-4-23 (PMC3723673; doi:10.1186/2040-2392-4-23)
Supplement: Additional file 2 — List of pathways showing differences between the Autistic Spectrum Disorder patients and controls using GSEA, DAVID, and EMA in this study. [file 2040-2392-4-23-S2.xlsx]

## Sheet: 工作表1
GSEA	Control/ASD	NES	NOM p-val		EMA	Pvalue		DAVID	P-value
Down-regulated
KEGG_ARRHYTHMOGENIC_RIGHT_VENTRICULAR_CARDIOMYOPATHY_ARVC	1	-1.66282	0		Long-term depression	0.00163483		Long-term depression	0.0168191
KEGG_TERPENOID_BACKBONE_BIOSYNTHESIS	1	-1.72453	0.00203252		Amoebiasis	0.0094887		Cytokine-cytokine receptor interaction	0.0516106
KEGG_GLYCEROPHOSPHOLIPID_METABOLISM	1	-1.54721	0.00203252		Vascular smooth muscle contraction	0.0104461		Vascular smooth muscle contraction	0.0588528
KEGG_VASCULAR_SMOOTH_MUSCLE_CONTRACTION	1	-1.61664	0.0063425		Cytokine-cytokine receptor interaction	0.0136213		Arrhythmogenic right ventricular cardiomyopathy (ARVC)	0.116158
KEGG_ALPHA_LINOLENIC_ACID_METABOLISM	1	-1.52031	0.0268041		Arrhythmogenic right ventricular cardiomyopathy (ARVC)	0.0204		Hematopoietic cell lineage	0.146004
KEGG_TIGHT_JUNCTION	1	-1.4011	0.0310559		Ether lipid metabolism	0.0247245		Gap junction	0.154409
KEGG_PARKINSONS_DISEASE	1	-1.70024	0.0341365		Salivary secretion	0.025846		Fc gamma R-mediated phagocytosis	0.174376
KEGG_GLUTATHIONE_METABOLISM	1	-1.56531	0.0354331		Hematopoietic cell lineage	0.0283974		Ether lipid metabolism	0.24095
KEGG_REGULATION_OF_ACTIN_CYTOSKELETON	1	-1.47948	0.0416667		Gap junction	0.0301707		Neuroactive ligand-receptor interaction	0.335499
KEGG_BUTANOATE_METABOLISM	1	-1.4413	0.0433071		Fc gamma R-mediated phagocytosis	0.0338901		Purine metabolism	0.347325
KEGG_VALINE_LEUCINE_AND_ISOLEUCINE_DEGRADATION	1	-1.48487	0.0466926		Osteoclast differentiation	0.0758852		MARK signaling pathway	0.362461
KEGG_CITRATE_CYCLE_TCA_CYCLE	1	-1.55335	0.0485437		Taurine and hypotaurine metabolism	0.0766527		Glycerophospholipid metabolism	0.420271
KEGG_BIOSYNTHESIS_OF_UNSATURATED_FATTY_ACIDS	1	-1.52002	0.0618763		Adherens junction	0.111055		Chemokine signaling pathway	0.43395
KEGG_VEGF_SIGNALING_PATHWAY	1	-1.39864	0.0714286		alpha-Linolenic acid metabolism	0.112797		Endocytosis	0.436744
KEGG_PYRUVATE_METABOLISM	1	-1.40827	0.0728347		Fc epsilon RI signaling pathway	0.116218		Adherens junction	0.457093
KEGG_LONG_TERM_DEPRESSION	1	-1.40362	0.0751566		Glycerophospholipid metabolism	0.118823		Fc epsilon RI signaling pathway	0.461533
KEGG_PEROXISOME	1	-1.41881	0.0848485		Purine metabolism	0.123842		GnRH signaling pathway	0.547003
KEGG_ONE_CARBON_POOL_BY_FOLATE	1	-1.40477	0.0909091		Neuroactive ligand-receptor interaction	0.15981		Axon guidance	0.652422
KEGG_OXIDATIVE_PHOSPHORYLATION	1	-1.56089	0.0942308		beta-Alanine metabolism	0.161088		Tight junction	0.658151
KEGG_GLYCOSPHINGOLIPID_BIOSYNTHESIS_LACTO_AND_NEOLACTO_SERIES	1	-1.30698	0.143701		Maturity onset diabetes of the young	0.167774		Wnt signaling pathway	0.703269
Up-regulated
KEGG_INOSITOL_PHOSPHATE_METABOLISM	0	1.30295	0.151822		Intestinal immune network for IgA production	0.132511		T cell receptor signaling pathway	1
KEGG_CYTOSOLIC_DNA_SENSING_PATHWAY	0	1.27695	0.151751		Endocytosis	0.128019		Ubiquitin mediated proteolysis	1
KEGG_RENAL_CELL_CARCINOMA	0	1.32442	0.140351		Aldosterone-regulated sodium reabsorption	0.126865		Intestinal immune network for IgA production	1
KEGG_B_CELL_RECEPTOR_SIGNALING_PATHWAY	0	1.33313	0.129817		African trypanosomiasis	0.101027		Type II diabetes mellitus	1
KEGG_CHRONIC_MYELOID_LEUKEMIA	0	1.36091	0.104563		Graft-versus-host disease	0.101027		Leukocyte transendothelial migration	1
KEGG_GLYCOLYSIS_GLUCONEOGENESIS	0	1.32807	0.102713		Ether lipid metabolism	0.0951887		GnRH signaling pathway	1
KEGG_T_CELL_RECEPTOR_SIGNALING_PATHWAY	0	1.35586	0.084453		Thyroid cancer	0.0893144		Pathways in cancer	0.704261
KEGG_JAK_STAT_SIGNALING_PATHWAY	0	1.34082	0.072549		Hepatitis C	0.0649078		Endocytosis	0.489876
KEGG_THYROID_CANCER	0	1.38807	0.0722892		Neuroactive ligand-receptor interaction	0.0511033		Calcium signaling pathway	0.474346
KEGG_EPITHELIAL_CELL_SIGNALING_IN_HELICOBACTER_PYLORI_INFECTION	0	1.43782	0.0638723		Amoebiasis	0.0444493		Hematopoietic cell lineage	0.263362
KEGG_LEISHMANIA_INFECTION	0	1.37595	0.0536779		Chagas disease (American trypanosomiasis)	0.0407151		Adherens junction	0.238638
KEGG_ALLOGRAFT_REJECTION	0	1.41353	0.0458167		Adherens junction	0.0217595		Neuroactive ligand-receptor interaction	0.23173
KEGG_ACUTE_MYELOID_LEUKEMIA	0	1.47854	0.0451866		Jak-STAT signaling pathway	0.0119627		Bladder cancer	0.141134
KEGG_NOD_LIKE_RECEPTOR_SIGNALING_PATHWAY	0	1.45876	0.0411765		Bladder cancer	0.00740008		Type I diabetes mellitus	0.13171
KEGG_TASTE_TRANSDUCTION	0	1.48621	0.0350877		Type I diabetes mellitus	0.00671241		Allograft rejection	0.11257
KEGG_PRIMARY_IMMUNODEFICIENCY	0	1.5593	0.028		Allograft rejection	0.00483736		Jak-STAT signaling pathway	0.102157
KEGG_COLORECTAL_CANCER	0	1.58851	0.0196464		Toll-like receptor signaling pathway	0.00356958		Toll-like receptor signaling pathway	0.0482379	Cluster
KEGG_ADIPOCYTOKINE_SIGNALING_PATHWAY	0	1.61959	0.01341		Chemokine signaling pathway	0.00213199		Chemokine signaling pathway	0.0257086
KEGG_TOLL_LIKE_RECEPTOR_SIGNALING_PATHWAY	0	1.65004	0.00389864		RIG-I-like receptor signaling pathway	0.00131977		RIG-I-like receptor signaling pathway	0.0255228	Cluster
KEGG_RIG_I_LIKE_RECEPTOR_SIGNALING_PATHWAY	0	1.83175	0		Cytokine-cytokine receptor interaction	8.72379e-05		Cytokine-cytokine receptor interaction	0.00159796	Cluster
RED stands for common in all 3 analyses.
GREEN for common in 2 analyses.
Please also note that p-values from GSEA were adjusted for multiple comparisons but not by DAVID and EMA.
